# Supplementary material for: Using Vesicular Stomatitis Virus as a Platform for Directed Protease Evolution
Source: Curr Protoc. 2024 Dec 23;4(12):e70074. doi: 10.1002/cpz1.70074 (PMC11664493; doi:10.1002/cpz1.70074)
Supplement: Supplementary file 2 — Supplemental file 1: Assay calculation sheet (see Table 6). [file CPZ1-4-0-s011.xlsx]

## Sheet: MOI calculation
									Comments
	CELLS + VIRUS	Cells per well	*	Number of wells	=	Total amount of cells needed in this experiment			Amount of cells needed for the experiment. The cell number can vary depending on the inhibitor. Toxic inhibitors require higher cell numbers.
		20000	*	300	=	6000000
		Cells total	*	MOI	=	Virus particles needed in this experiment			Amount of virus particles needed to reach the desired MOI. E.g. 100 cells with an MOI of 0.01 means 1 virus particle.
		6000000	*	0.01	=	60000
		Virus particles		60000	=	0.106762	ml		Volume of virus stock needed to get to desired amount of virus particles, i.e. the right MOI. (ml)
		Titer (PFU or TCID50 / ml)		562000
						106.762	µl		the same in µl
		Desired volume per well in µl		Number of wells		Total volume in µl			Using less volume per well means less inhibitor can be used later. However, 100 - 200 µl volume per passage is more convenient to purify RNA.
		100	*	300	=	30000
			Total volume		=	virus stock volume + medium
		30000	-	106.762	=	29893.2	µl
	INHIBITOR	Either: Inhibitor dilutions are NOT required = all wells have same inhibitor [c]
		[c] Stock inhibitor	[c] desired						If the IC50 of the transgenic VSV has been tested, all wells can have this inhibitor concentration at the first passage. If no IC50 data is available, using inhibitor concentrations to find the optimal inhibitor amounts is practical.
		10000	10	Volume of stock inhibitor		29.8932	µl
		µM	µM
		Or: Inhibitor dilutions are required
		96-well plate columns of inhibitor				Base volume of first row without serial dilution
		8				800	µl
		Factor of the serial dilution	3			Volume for first row plus volume for subsequent serial dilution
			2			1200	µl
		Extra volume for pipetting errors				Volume for first row with subsequent serial dilution and extra volume			Extra volume for pipetting inprecision. The larger the deep well plate, the more extra volume is needed to make up for volume sticking to the plastic surface.
		60	µl			1260	µl
		[c] Stock inhibitor	[c] 1. row			=
		10000	10	Volume of diluted inhibitor		2.52	µl
		µM	µM			+
						1257.48	µl
						1260	µl		Serial dilution row 1 (Volume of virus medium + inhibitor)
				440	µl	820	µl		Serial dilution row 2 (Volume of virus medium)
				440	µl	820	µl		Serial dilution row 3 (Volume of virus medium)
					…	…
