# Supplementary material for: Using Vesicular Stomatitis Virus as a Platform for Directed Protease Evolution
Source: Curr Protoc. 2024 Dec 23;4(12):e70074. doi: 10.1002/cpz1.70074 (PMC11664493; doi:10.1002/cpz1.70074)
Supplement: Supplementary file 3 — Supplemental file 2: Virus titration sheet (see Table 6). [file CPZ1-4-0-s002.xlsx]

## Sheet: 1 to 10 dilutions
Template for calculation of TCID50 according to the method of Spearman and Kärber
TCID50/ml = X*10[k+d*(0,5-(r/n))]
k	9		Positive exponent of the highest dilution tested (e.g., highest dilution tested = 10E-11 => k=11)
r	8		Total number of wells that were infected, but are CPE negative – not including the control wells without virus!
X	10		Extrapolating factor to get TCID50 per milliliter; X=10 when working according to this EP (100 µl viral dilution are added per well; multiply by X=10 to get TCID50/ml).
d	1		Spacing between dilutions; d=0,5 for 1/2 log serial dilutions, d=1 for 10-fold serial dilutions
n	8		Number of wells per dilution; n=8 when working according to this EP.
TCID50/ml	3.16228e+09

## Sheet: 1 to 2 dilutions
Template for calculation of TCID50 according to the method of Spearman and Kärber
TCID50/ml = X*10[k+d*(0,5-(r/n))]
k	9		Positive exponent of the highest dilution tested (e.g., highest dilution tested = 10E-11 => k=11)
r	8		Total number of wells that were infected, but are CPE negative – not including the control wells without virus!
X	10		Extrapolating factor to get TCID50 per milliliter; X=10 when working according to this EP (100 µl viral dilution are added per well; multiply by X=10 to get TCID50/ml).
d	0.5		Spacing between dilutions; d=0,5 for 1/2 log serial dilutions, d=1 for 10-fold serial dilutions
n	8		Number of wells per dilution; n=8 when working according to this EP.
TCID50/ml	5.62341e+09

## Sheet: documentation template (print)
Date		1	2	3	4	5	6	7	8	9	10	11	12	Date
	Dil.
k:	A													k:
r:	B													r:
X:	C													X:
d:	D													d:
n:	E													n:
Titer	F													Titer
x	G													x
10E	H													10E
Plate Name:
Date		1	2	3	4	5	6	7	8	9	10	11	12	Date
	Dil.
k:	A													k:
r:	B													r:
X:	C													X:
d:	D													d:
n:	E													n:
Titer	F													Titer
x	G													x
10E	H													10E
Plate Name:
Date		1	2	3	4	5	6	7	8	9	10	11	12	Date
	Dil.
k:	A													k:
r:	B													r:
X:	C													X:
d:	D													d:
n:	E													n:
Titer	F													Titer
x	G													x
10E	H													10E
Plate Name:
Date		1	2	3	4	5	6	7	8	9	10	11	12	Date
	Dil.
k:	A													k:
r:	B													r:
X:	C													X:
d:	D													d:
n:	E													n:
Titer	F													Titer
x	G													x
10E	H													10E
Plate Name:
