# Supplementary material for: Using Vesicular Stomatitis Virus as a Platform for Directed Protease Evolution
Source: Curr Protoc. 2024 Dec 23;4(12):e70074. doi: 10.1002/cpz1.70074 (PMC11664493; doi:10.1002/cpz1.70074)
Supplement: Supplementary file 4 — Supplemental file 3: Sequencing and raw data (see Table 6). [file CPZ1-4-0-s004.xlsx]

## Sheet: Exemplary sequencing data
Virus	Mutation	Position	AA parental	AA nach	Tripl. Parental	Tripl. Mutant	Percentage well	Gisaid count (nsp5_)	Date Gisaid			Codons	AA
wt	G2V	2	G	V	GGT	GTT	0.768	14	2023-07-13			TTT	F
Omicron	G2V	2	G	V	GGT	GTT	0.51	14	2023-07-13			TTC	F
wt	G11S	11	G	S	GGT	AGT	0.92	62	2023-07-13			TTA	L
Omicron	T25N	25	T	N	ACT	AAT	0.956	18	2023-07-13			TTG	L
Omicron	T25N	25	T	N	ACT	AAT	0.069	18	2023-07-13			TAT	Y
Omicron	T25N	25	T	N	ACT	AAT	0.599	18	2023-07-13			TAC	Y
Omicron	R40K	40	R	K	AGA	AAA	0.535	16	2023-07-13			TAA	STOP
wt	C44Y	44	C	Y	TGC	TAC	0.947	20	2023-07-13			TAG	STOP
wt	P52H	52	P	H	CCT	CAT	0.379	20	2023-07-13			TCT	S
wt	P52H	52	P	H	CCT	CAT	0.938	20	2023-07-13			TCC	S
wt	H80P	80	H	P	CAT	CCT	0.955	10	2023-07-13			TCA	S
wt	H80P	80	H	P	CAT	CCT	0.919	10	2023-07-13			TCG	S
wt	H80P	80	H	P	CAT	CCT	0.254	10	2023-07-13			TGT	C
wt	G109R	109	G	R	GGA	AGA	0.947	211	2023-07-13			TGC	C
wt	G109R	109	G	R	GGA	AGA	0.892	211	2023-07-13			TGA	STOP
wt	L115F	115	L	F	TTA	TTC	0.669	5	2023-07-13			TGG	W
Omicron	L141F	141	L	F	CTT	TTT	0.224	41	2023-07-13			CTT	L
wt	H163Q	163	H	Q	CAC	CAA	0.37	6	2023-07-13			CTC	L
wt	H164N	164	H	N	CAT	AAT	0.095	4840	2023-07-13			CTA	L
wt	E166K	166	E	K	GAA	AAA	0.213	16	2023-07-13			CTG	L
wt	E166K	166	E	K	GAA	AAA	0.924	16	2023-07-13			CAT	H
wt	E166K	166	E	K	GAA	AAA	0.38	16	2023-07-13			CAC	H
wt	E166K	166	E	K	GAA	AAA	0.881	16	2023-07-13			CAA	Q
Omicron	L167F	167	L	F	TTA	TTT	0.079	29	2023-07-13			CAG	Q
Omicron	R188W	188	R	W	AGG	TGG	0.712	8	2023-07-13			CCT	P
wt	Q189P	189	Q	P	CAA	CCA	0.201	30	2023-07-13			CCC	P
Omicron	Q192P	192	Q	P	CAA	CCA	0.293	16	2023-07-13			CCA	P
wt	N203K	203	N	K	AAT	AAG	0.525	37	2023-07-13			CCG	P
wt	N203D	203	N	D	AAT	GAT	0.562	75	2023-07-13			CGT	R
wt	N203K	203	N	K	AAT	AAG	0.43	37	2023-07-13			CGC	R
Omicron	N203S	203	N	S	AAT	AGT	0.951	48	2023-07-13			CGA	R
Omicron	N203S	203	N	S	AAT	AGT	0.976	48	2023-07-13			CGG	R
Omicron	N203K	203	N	K	AAT	AAG	0.13	37	2023-07-13			ATT	I
Omicron	N203K	203	N	K	AAT	AAG	0.087	37	2023-07-13			ATC	I
Omicron	N203D	203	N	D	AAT	GAT	0.121	75	2023-07-13			ATA	I
wt	V204F	204	V	F	GTT	TTT	0.74	8	2023-07-13			ATG	M
Omicron	A206T	206	A	T	GCT	ACT	0.916	6	2023-07-13			AAT	N
Omicron	W207R	207	W	R	TGG	CGG	0.634	17	2023-07-13			AAC	N
Omicron	A210T	210	A	T	GCT	ACT	0.909	27	2023-07-13			AAA	K
Omicron	A210T	210	A	T	GCT	ACT	0.707	27	2023-07-13			AAG	K
wt	D216G	216	D	G	GAC	GGC	0.278	16	2023-07-13			ACT	T
wt	D216G	216	D	G	GAC	GGC	0.903	16	2023-07-13			ACC	T
Omicron	F219L	219	F	L	TTT	TTA	0.911	30	2023-07-13			ACA	T
Omicron	F219S	219	F	S	TTT	TCT	0.887	16	2023-07-13			ACG	T
Omicron	E240K	240	E	K	GAA	AAA	0.604	7	2023-07-13			AGT	S
Omicron	P241P	241	P	P	CCT	CCC	0.125	x	2023-07-13			AGC	S
wt	L250P	250	L	P	CTA	CCA	0.278	11	2023-07-13			AGA	R
Omicron	C265Y	265	C	Y	TGT	TAT	0.868	5	2023-07-13			AGG	R
Omicron	M276V	276	M	V	ATG	GTG	0.046	1210	2023-07-13			GTT	V
Omicron	G278V	278	G	V	GGA	GTA	0.632	32	2023-07-13			GTC	V
Omicron	L287S	287	L	S	TTA	TCA	0.776	10	2023-07-13			GTA	V
Omicron	T292I	292	T	I	ACA	ATA	0.039	20	2023-07-13			GTG	V
Omicron	Q299P	299	Q	P	CAA	CCA	0.388	1	2023-07-13			GAT	D
wt	C300R	300	C	R	TGC	CGC	0.085	8	2023-07-13			GAC	D
wt	C300R	300	C	R	TGC	CGC	0.911	8	2023-07-13			GAA	E
												GAG	E
												GCT	A
												GCC	A
												GCA	A
												GCG	A
												GGT	G
												GGC	G
												GGA	G
												GGG	G

## Sheet: 6A-D
	µM	Inhibitor 1		Inhibitor 2
	100	0	0	137	216
	33.3333	0	0	1009	1386
	11.1111	1	31	2049	2099
	3.7037	566	753	2276	2273
	1.23457	1597	1471	2297	2294
	0.411523	1724	1753	2194	2129
	0.137174	1697	1809	2167	2280
	0.045725	1759	1754	2299	2096
	0.015242	1693	1786	2293	2073
	0.005081	1783	1753	2244	2346
	0.001694	1696	1763	2340	2311
	0	1773	1764	2311	2079
	Higest mean	1768.5		2325.5
	µM	Inhibitor 1		Inhibitor 2
	100	0	0	0.0589121	0.0928833
	33.3333	0	0	0.433885	0.596001
	11.1111	0.000565451	0.017529	0.881101	0.902602
	3.7037	0.320045	0.425785	0.978714	0.977424
	1.23457	0.903025	0.831778	0.987745	0.986455
	0.411523	0.974837	0.991236	0.943453	0.915502
	0.137174	0.95957	1.0229	0.931843	0.980434
	0.045725	0.994628	0.991801	0.988605	0.901312
	0.015242	0.957308	1.0099	0.986025	0.891421
	0.005081	1.0082	0.991236	0.964954	1.00882
	0.001694	0.959005	0.99689	1.00624	0.993765
	0	1.00254	0.997455	0.993765	0.894001
