# Supplementary material for: Using Vesicular Stomatitis Virus as a Platform for Directed Protease Evolution
Source: Curr Protoc. 2024 Dec 23;4(12):e70074. doi: 10.1002/cpz1.70074 (PMC11664493; doi:10.1002/cpz1.70074)
Supplement: Supplementary file 6 — Supplemental sequence 2: VSV‐MERS‐Mpro (see Table 7). [file CPZ1-4-0-s009.gb]

LOCUS       Supplemental_Sequence_2_VSV-MERS-Mpro       15097 bp ds-DNA     circular SYN 01-AUG-2024
DEFINITION  synthetic circular DNA.
ACCESSION
VERSION     .
KEYWORDS    pVSV-gfp (T108).
SOURCE      synthetic DNA construct
  ORGANISM  synthetic DNA construct.
REFERENCE   1  (bases 1 to 15061)
  AUTHORS   .
  TITLE     Direct Submission
  JOURNAL   Exported Nov 20, 2018 from SnapGene Viewer 4.1.9
            http://www.snapgene.com
FEATURES             Location/Qualifiers
     misc_feature    620..643
                     /label="T7 promoter"
     misc_feature    708..1973
                     /label="N"
     misc_feature    2040..2834
                     /label="P"
     misc_feature    2894..3580
                     /label="M"
     misc_feature    3722..>5254
                     /label="G"
     misc_feature    5254^5255
                     /Original_Bases="TCA"
                     /label="TCA"
                     /note="Geneious type: Editing History Deletion"
     source          <5255..>6214
                     /organism="synthetic DNA construct"
                     /mol_type="other DNA"
     misc_feature    <5255..5275
                     /created_by="q044eh"
                     /Color="#000000"
                     /modified_by="q044eh"
                     /label="cut 1"
     gene            5276..6193
                     /translation="SITSGVLQSGLVKMSHPSGDVEACMVQVTCGSMTLNGLWLDNTV
                     WCPRHVMCPADQLSDPNYDALLISMTNHSFSVQKHIGAPANLRVVGHAMQGTLLKLTV
                     DVANPSTPAYTFTTVKPGAAFSVLACYNGRPTGTFTVVMRPNYTIKGSFLCGSCGSVG
                     YTKEGSVINFCYMHQMELANGTHTGSAFDGTMYGAFMDKQVHQVQLTDKYCSVNVVAW
                     LYAAILNGCAWFVKPNRTSVVSFNEWALANQFTEFVGTQSVDMLAVKTGVAIEQLLYA
                     IQQLYTGFQGKQILGSTMLEDEFTPEDVNMQIMGVVMQSGVRKVTY"
                     /transl_table=1
                     /Color="#ffff00"
                     /modified_by="q044eh"
                     /label="MERS-Mpro"
     misc_feature    6194..>6214
                     /created_by="q044eh"
                     /Color="#000000"
                     /modified_by="q044eh"
                     /label="cut 2"
     misc_feature    6214^6215
                     /Original_Bases="TAC"
                     /label="TAC"
                     /note="Geneious type: Editing History Deletion"
     misc_feature    6215..12544
                     /modified_by="admin"
                     /label="L"
     misc_feature    12644..12726
                     /label="HDV Ribozyme"
     misc_feature    12798..12842
                     /label="T7 Terminator"
     CDS             complement(14114..14972)
                     /modified_by="q020fc"
                     /label="AmpR"
ORIGIN      
        1 cacctaaatt gtaagcgtta atattttgtt aaaattcgcg ttaaattttt gttaaatcag
       61 ctcatttttt aaccaatagg ccgaaatcgg caaaatccct tataaatcaa aagaatagac
      121 cgagataggg ttgagtgttg ttccagtttg gaacaagagt ccactattaa agaacgtgga
      181 ctccaacgtc aaagggcgaa aaaccgtcta tcagggcgat ggcccactac gtgaaccatc
      241 accctaatca agttttttgg ggtcgaggtg ccgtaaagca ctaaatcgga accctaaagg
      301 gagcccccga tttagagctt gacggggaaa gccggcgaac gtggcgagaa aggaagggaa
      361 gaaagcgaaa ggagcgggcg ctagggcgct ggcaagtgta gcggtcacgc tgcgcgtaac
      421 caccacaccc gccgcgctta atgcgccgct acagggcgcg tcccattcgc cattcaggct
      481 gcgcaactgt tgggaagggc gatcggtgcg ggcctcttcg ctattacgcc agctggcgaa
      541 agggggatgt gctgcaaggc gattaagttg ggtaacgcca gggttttccc agtcacgacg
      601 ttgtaaaacg acggccagtg aattgtaata cgactcacta taggacgaag acaaacaaac
      661 cattattatc attaaaaggc tcaggagaaa ctttaacagt aatcaaaatg tctgttacag
      721 tcaagagaat cattgacaac acagtcgtag ttccaaaact tcctgcaaat gaggatccag
      781 tggaataccc ggcagattac ttcagaaaat caaaggagat tcctctttac atcaatacta
      841 caaaaagttt gtcagatcta agaggatatg tctaccaagg cctcaaatcc ggaaatgtat
      901 caatcataca tgtcaacagc tacttgtatg gagcattaaa ggacatccgg ggtaagttgg
      961 ataaagattg gtcaagtttc ggaataaaca tcgggaaagc aggggataca atcggaatat
     1021 ttgaccttgt atccttgaaa gccctggacg gcgtacttcc agatggagta tcggatgctt
     1081 ccagaaccag cgcagatgac aaatggttgc ctttgtatct acttggctta tacagagtgg
     1141 gcagaacaca aatgcctgaa tacagaaaaa agctcatgga tgggctgaca aatcaatgca
     1201 aaatgatcaa tgaacagttt gaacctcttg tgccagaagg tcgtgacatt tttgatgtgt
     1261 ggggaaatga cagtaattac acaaaaattg tcgctgcagt ggacatgttc ttccacatgt
     1321 tcaaaaaaca tgaatgtgcc tcgttcagat acggaactat tgtttccaga ttcaaagatt
     1381 gtgctgcatt ggcaacattt ggacacctct gcaaaataac cggaatgtct acagaagatg
     1441 taacgacctg gatcttgaac cgagaagttg cagatgaaat ggtccaaatg atgcttccag
     1501 gccaagaaat tgacaaggcc gattcataca tgccttattt gatcgacttt ggattgtctt
     1561 ctaagtctcc atattcttcc gtcaaaaacc ctgccttcca cttctggggg caattgacag
     1621 ctcttctgct cagatccacc agagcaagga atgcccgaca gcctgatgac attgagtata
     1681 catctcttac tacagcaggt ttgttgtacg cttatgcagt aggatcctct gccgacttgg
     1741 cacaacagtt ttgtgttgga gataacaaat acactccaga tgatagtacc ggaggattga
     1801 cgactaatgc accgccacaa ggcagagatg tggtcgaatg gctcggatgg tttgaagatc
     1861 aaaacagaaa accgactcct gatatgatgc agtatgcgaa aagagcagtc atgtcactgc
     1921 aaggcctaag agagaagaca attggcaagt atgctaagtc agaatttgac aaatgaccct
     1981 ataattctca gatcacctat tatatattat gctacatatg aaaaaaacta acagatatca
     2041 tggataatct cacaaaagtt cgtgagtatc tcaagtccta ttctcgtctg gatcaggcgg
     2101 taggagagat agatgagatc gaagcacaac gagctgaaaa gtccaattat gagttgttcc
     2161 aagaggatgg agtggaagag catactaagc cctcttattt tcaggcagca gatgattctg
     2221 acacagaatc tgaaccagaa attgaagaca atcaaggctt gtatgcacca gatccagaag
     2281 ctgagcaagt tgaaggcttt atacaggggc ctttagatga ctatgcagat gaggaagtgg
     2341 atgttgtatt tacttcggac tggaaacagc ctgagcttga atctgacgag catggaaaga
     2401 ccttacggtt gacatcgcca gagggtttaa gtggagagca gaaatcccag tggctttcga
     2461 cgattaaagc agtcgtgcaa agtgccaaat actggaatct ggcagagtgc acatttgaag
     2521 catcgggaga aggggtcatt atgaaggagc gccagataac tccggatgta tataaggtca
     2581 ctccagtgat gaacacacat ccgtcccaat cagaagcagt atcagatgtt tggtctctct
     2641 caaagacatc catgactttc caacccaaga aagcaagtct tcagcctctc accatatcct
     2701 tggatgaatt gttctcatct agaggagagt tcatctctgt cggaggtgac ggacgaatgt
     2761 ctcataaaga ggccatcctg ctcggcctga gatacaaaaa gttgtacaat caggcgagag
     2821 tcaaatattc tctgtagact atgaaaaaaa gtaacagata tcacgatcta agtgttatcc
     2881 caatccattc atcatgagtt ccttaaagaa gattctcggt ctgaagggga aaggtaagaa
     2941 atctaagaaa ttagggatcg caccaccccc ttatgaagag gacactagca tggagtatgc
     3001 tccgagcgct ccaattgaca aatcctattt tggagttgac gagatggaca cctatgatcc
     3061 gaatcaatta agatatgaga aattcttctt tacagtgaaa atgacggtta gatctaatcg
     3121 tccgttcaga acatactcag atgtggcagc cgctgtatcc cattgggatc acatgtacat
     3181 cggaatggca gggaaacgtc ccttctacaa aatcttggct tttttgggtt cttctaatct
     3241 aaaggccact ccagcggtat tggcagatca aggtcaacca gagtatcacg ctcactgcga
     3301 aggcagggct tatttgccac ataggatggg gaagacccct cccatgctca atgtaccaga
     3361 gcacttcaga agaccattca atataggtct ttacaaggga acgattgagc tcacaatgac
     3421 catctacgat gatgagtcac tggaagcagc tcctatgatc tgggatcatt tcaattcttc
     3481 caaattttct gatttcagag agaaggcctt aatgtttggc ctgattgtcg agaaaaaggc
     3541 atctggagcg tgggtcctgg actctatcgg ccacttcaaa tgagctagtc taacttctag
     3601 cttctgaaca atccccggtt tactcagtct cccctaattc cagcctctcg aacaactaat
     3661 atcctgtctt ttctatccct atgaaaaaaa ctaacagaga tcgatctgtt tacgcgtcac
     3721 tatgaagtgc cttttgtact tagccttttt attcattggg gtgaattgca agttcaccat
     3781 agtttttcca cacaaccaaa aaggaaactg gaaaaatgtt ccttctaatt accattattg
     3841 cccgtcaagc tcagatttaa attggcataa tgacttaata ggcacagcct tacaagtcaa
     3901 aatgcccaag agtcacaagg ctattcaagc agacggttgg atgtgtcatg cttccaaatg
     3961 ggtcactact tgtgatttcc gctggtatgg accgaagtat ataacacatt ccatccgatc
     4021 cttcactcca tctgtagaac aatgcaagga aagcattgaa caaacgaaac aaggaacttg
     4081 gctgaatcca ggcttccctc ctcaaagttg tggatatgca actgtgacgg atgccgaagc
     4141 agtgattgtc caggtgactc ctcaccatgt gctggttgat gaatacacag gagaatgggt
     4201 tgattcacag ttcatcaacg gaaaatgcag caattacata tgccccactg tccataactc
     4261 tacaacctgg cattctgact ataaggtcaa agggctatgt gattctaacc tcatttccat
     4321 ggacatcacc ttcttctcag aggacggaga gctatcatcc ctgggaaagg agggcacagg
     4381 gttcagaagt aactactttg cttatgaaac tggaggcaag gcctgcaaaa tgcaatactg
     4441 caagcattgg ggagtcagac tcccatcagg tgtctggttc gagatggctg ataaggatct
     4501 ctttgctgca gccagattcc ctgaatgccc agaagggtca agtatctctg ctccatctca
     4561 gacctcagtg gatgtaagtc taattcagga cgttgagagg atcttggatt attccctctg
     4621 ccaagaaacc tggagcaaaa tcagagcggg tcttccaatc tctccagtgg atctcagcta
     4681 tcttgctcct aaaaacccag gaaccggtcc tgctttcacc ataatcaatg gtaccctaaa
     4741 atactttgag accagataca tcagagtcga tattgctgct ccaatcctct caagaatggt
     4801 cggaatgatc agtggaacta ccacagaaag ggaactgtgg gatgactggg caccatatga
     4861 agacgtggaa attggaccca atggagttct gaggaccagt tcaggatata agtttccttt
     4921 atacatgatt ggacatggta tgttggactc cgatcttcat cttagctcaa aggctcaggt
     4981 gttcgaacat cctcacattc aagacgctgc ttcgcaactt cctgatgatg agagtttatt
     5041 ttttggtgat actgggctat ccaaaaatcc aatcgagctt gtagaaggtt ggttcagtag
     5101 ttggaaaagc tctattgcct cttttttctt tatcataggg ttaatcattg gactattctt
     5161 ggttctccga gttggtatcc atctttgcat taaattaaag cacaccaaga aaagacagat
     5221 ttatacagac atagagatga accgacttgg aaagatcact agcggtgtat tgcagagtgg
     5281 tttggtcaaa atgtcacatc catcaggtga cgtagaggca tgcatggtcc aagtaacctg
     5341 tggtagcatg acacttaatg gactctggct cgataacacg gtgtggtgcc ctagacacgt
     5401 catgtgtccg gcggaccagc tctctgaccc aaactatgac gcgctgctca tctctatgac
     5461 taaccactcc ttttctgttc aaaaacacat aggtgcgcca gcaaacctga gagtcgtggg
     5521 gcatgcgatg caaggaacgc tgctgaagct caccgtggat gtcgccaacc cttccacacc
     5581 tgcatatacc tttacgacag tgaaacctgg cgccgcattc agtgtgctcg cctgttacaa
     5641 tggacggcct acggggacgt tcacagtcgt gatgcgaccg aattatacga ttaagggtag
     5701 ctttttgtgt ggttcctgtg gttctgtcgg gtacacgaag gaaggcagcg tcattaattt
     5761 ctgctatatg caccaaatgg aactcgcgaa cggtactcat accgggtcag ccttcgatgg
     5821 caccatgtac ggtgcgttta tggataaaca agttcaccag gtacagctga ctgacaagta
     5881 ttgttctgtt aatgtagtcg cctggctcta cgccgcgata cttaacggat gtgcttggtt
     5941 tgtaaaacca aatcgaactt ccgtagtgtc tttcaatgag tgggccttgg ccaaccaatt
     6001 cactgagttt gtcggtactc agtctgtaga tatgctcgct gttaagacag gggttgccat
     6061 cgagcagctg ctttacgcca tacagcaact ctacactgga ttccagggaa aacagatcct
     6121 gggatcaacc atgctggaag atgagtttac gccggaggac gtaaacatgc agataatggg
     6181 tgtagtgatg cagtccggtg taagaaaagt aacaatggaa gtccacgatt ttgagaccga
     6241 cgagttcaat gatttcaatg aagatgacta tgccacaaga gaattcctga atcccgatga
     6301 gcgcatgacg tacttgaatc atgctgatta caacctgaat tctcctctaa ttagtgatga
     6361 tattgacaat ttaatcagga aattcaattc tcttccaatt ccctcgatgt gggatagtaa
     6421 gaactgggat ggagttcttg agatgttaac gtcatgtcaa gccaatccca tcccaacatc
     6481 tcagatgcat aaatggatgg gaagttggtt aatgtctgat aatcatgatg ccagtcaagg
     6541 gtatagtttt ttacatgaag tggacaaaga ggcagaaata acatttgacg tggtggagac
     6601 cttcatccgc ggctggggca acaaaccaat tgaatacatc aaaaaggaaa gatggactga
     6661 ctcattcaaa attctcgctt atttgtgtca aaagtttttg gacttacaca agttgacatt
     6721 aatcttaaat gctgtctctg aggtggaatt gctcaacttg gcgaggactt tcaaaggcaa
     6781 agtcagaaga agttctcatg gaacgaacat atgcaggatt agggttccca gcttgggtcc
     6841 tacttttatt tcagaaggat gggcttactt caagaaactt gatattctaa tggaccgaaa
     6901 ctttctgtta atggtcaaag atgtgattat agggaggatg caaacggtgc tatccatggt
     6961 atgtagaata gacaacctgt tctcagagca agacatcttc tcccttctaa atatctacag
     7021 aattggagat aaaattgtgg agaggcaggg aaatttttct tatgacttga ttaaaatggt
     7081 ggaaccgata tgcaacttga agctgatgaa attagcaaga gaatcaaggc ctttagtccc
     7141 acaattccct cattttgaaa atcatatcaa gacttctgtt gatgaagggg caaaaattga
     7201 ccgaggtata agattcctcc atgatcagat aatgagtgtg aaaacagtgg atctcacact
     7261 ggtgatttat ggatcgttca gacattgggg tcatcctttt atagattatt acactggact
     7321 agaaaaatta cattcccaag taaccatgaa gaaagatatt gatgtgtcat atgcaaaagc
     7381 acttgcaagt gatttagctc ggattgttct atttcaacag ttcaatgatc ataaaaagtg
     7441 gttcgtgaat ggagacttgc tccctcatga tcatcccttt aaaagtcatg ttaaagaaaa
     7501 tacatggccc acagctgctc aagttcaaga ttttggagat aaatggcatg aacttccgct
     7561 gattaaatgt tttgaaatac ccgacttact agacccatcg ataatatact ctgacaaaag
     7621 tcattcaatg aataggtcag aggtgttgaa acatgtccga atgaatccga acactcctat
     7681 ccctagtaaa aaggtgttgc agactatgtt ggacacaaag gctaccaatt ggaaagaatt
     7741 tcttaaagag attgatgaga agggcttaga tgatgatgat ctaattattg gtcttaaagg
     7801 aaaggagagg gaactgaagt tggcaggtag atttttctcc ctaatgtctt ggaaattgcg
     7861 agaatacttt gtaattaccg aatatttgat aaagactcat ttcgtcccta tgtttaaagg
     7921 cctgacaatg gcggacgatc taactgcagt cattaaaaag atgttagatt cctcatccgg
     7981 ccaaggattg aagtcatatg aggcaatttg catagccaat cacattgatt acgaaaaatg
     8041 gaataaccac caaaggaagt tatcaaacgg cccagtgttc cgagttatgg gccagttctt
     8101 aggttatcca tccttaatcg agagaactca tgaatttttt gagaaaagtc ttatatacta
     8161 caatggaaga ccagacttga tgcgtgttca caacaacaca ctgatcaatt caacctccca
     8221 acgagtttgt tggcaaggac aagagggtgg actggaaggt ctacggcaaa aaggatggag
     8281 tatcctcaat ctactggtta ttcaaagaga ggctaaaatc agaaacactg ctgtcaaagt
     8341 cttggcacaa ggtgataatc aagttatttg cacacagtat aaaacgaaga aatcgagaaa
     8401 cgttgtagaa ttacagggtg ctctcaatca aatggtttct aataatgaga aaattatgac
     8461 tgcaatcaaa atagggacag ggaagttagg acttttgata aatgacgatg agactatgca
     8521 atctgcagat tacttgaatt atggaaaaat accgattttc cgtggagtga ttagagggtt
     8581 agagaccaag agatggtcac gagtgacttg tgtcaccaat gaccaaatac ccacttgtgc
     8641 taatataatg agctcagttt ccacaaatgc tctcaccgta gctcattttg ctgagaaccc
     8701 aatcaatgcc atgatacagt acaattattt tgggacattt gctagactct tgttgatgat
     8761 gcatgatcct gctcttcgtc aatcattgta tgaagttcaa gataagatac cgggcttgca
     8821 cagttctact ttcaaatacg ccatgttgta tttggaccct tccattggag gagtgtcggg
     8881 catgtctttg tccaggtttt tgattagagc cttcccagat cccgtaacag aaagtctctc
     8941 attctggaga ttcatccatg tacatgctcg aagtgagcat ctgaaggaga tgagtgcagt
     9001 atttggaaac cccgagatag ccaagtttcg aataactcac atagacaagc tagtagaaga
     9061 tccaacctct ctgaacatcg ctatgggaat gagtccagcg aacttgttaa agactgaggt
     9121 taaaaaatgc ttaatcgaat caagacaaac catcaggaac caggtgatta aggatgcaac
     9181 catatatttg tatcatgaag aggatcggct cagaagtttc ttatggtcaa taaatcctct
     9241 gttccctaga tttttaagtg aattcaaatc aggcactttt ttgggagtcg cagacgggct
     9301 catcagtcta tttcaaaatt ctcgtactat tcggaactcc tttaagaaaa agtatcatag
     9361 ggaattggat gatttgattg tgaggagtga ggtatcctct ttgacacatt tagggaaact
     9421 tcatttgaga aggggatcat gtaaaatgtg gacatgttca gctactcatg ctgacacatt
     9481 aagatacaaa tcctggggcc gtacagttat tgggacaact gtaccccatc cattagaaat
     9541 gttgggtcca caacatcgaa aagagactcc ttgtgcacca tgtaacacat cagggttcaa
     9601 ttatgtttct gtgcattgtc cagacgggat ccatgacgtc tttagttcac ggggaccatt
     9661 gcctgcttat ctagggtcta aaacatctga atctacatct attttgcagc cttgggaaag
     9721 ggaaagcaaa gtcccactga ttaaaagagc tacacgtctt agagatgcta tctcttggtt
     9781 tgttgaaccc gactctaaac tagcaatgac tatactttct aacatccact ctttaacagg
     9841 cgaagaatgg accaaaaggc agcatgggtt caaaagaaca gggtctgccc ttcataggtt
     9901 ttcgacatct cggatgagcc atggtgggtt cgcatctcag agcactgcag cattgaccag
     9961 gttgatggca actacagaca ccatgaggga tctgggagat cagaatttcg actttttatt
    10021 ccaagcaacg ttgctctatg ctcaaattac caccactgtt gcaagagacg gatggatcac
    10081 cagttgtaca gatcattatc atattgcctg taagtcctgt ttgagaccca tagaagagat
    10141 caccctggac tcaagtatgg actacacgcc cccagatgta tcccatgtgc tgaagacatg
    10201 gaggaatggg gaaggttcgt ggggacaaga gataaaacag atctatcctt tagaagggaa
    10261 ttggaagaat ttagcacctg ctgagcaatc ctatcaagtc ggcagatgta taggttttct
    10321 atatggagac ttggcgtata gaaaatctac tcatgccgag gacagttctc tatttcctct
    10381 atctatacaa ggtcgtatta gaggtcgagg tttcttaaaa gggttgctag acggattaat
    10441 gagagcaagt tgctgccaag taatacaccg gagaagtctg gctcatttga agaggccggc
    10501 caacgcagtg tacggaggtt tgatttactt gattgataaa ttgagtgtat cacctccatt
    10561 cctttctctt actagatcag gacctattag agacgaatta gaaacgattc cccacaagat
    10621 cccaacctcc tatccgacaa gcaaccgtga tatgggggtg attgtcagaa attacttcaa
    10681 ataccaatgc cgtctaattg aaaagggaaa atacagatca cattattcac aattatggtt
    10741 attctcagat gtcttatcca tagacttcat tggaccattc tctatttcca ccaccctctt
    10801 gcaaatccta tacaagccat ttttatctgg gaaagataag aatgagttga gagagctggc
    10861 aaatctttct tcattgctaa gatcaggaga ggggtgggaa gacatacatg tgaaattctt
    10921 caccaaggac atattattgt gtccagagga aatcagacat gcttgcaagt tcgggattgc
    10981 taaggataat aataaagaca tgagctatcc cccttgggga agggaatcca gagggacaat
    11041 tacaacaatc cctgtttatt atacgaccac cccttaccca aagatgctag agatgcctcc
    11101 aagaatccaa aatcccctgc tgtccggaat caggttgggc caattaccaa ctggcgctca
    11161 ttataaaatt cggagtatat tacatggaat gggaatccat tacagggact tcttgagttg
    11221 tggagacggc tccggaggga tgactgctgc attactacga gaaaatgtgc atagcagagg
    11281 aatattcaat agtctgttag aattatcagg gtcagtcatg cgaggcgcct ctcctgagcc
    11341 ccccagtgcc ctagaaactt taggaggaga taaatcgaga tgtgtaaatg gtgaaacatg
    11401 ttgggaatat ccatctgact tatgtgaccc aaggacttgg gactatttcc tccgactcaa
    11461 agcaggcttg gggcttcaaa ttgatttaat tgtaatggat atggaagttc gggattcttc
    11521 tactagcctg aaaattgaga cgaatgttag aaattatgtg caccggattt tggatgagca
    11581 aggagtttta atctacaaga cttatggaac atatatttgt gagagcgaaa agaatgcagt
    11641 aacaatcctt ggtcccatgt tcaagacggt cgacttagtt caaacagaat ttagtagttc
    11701 tcaaacgtct gaagtatata tggtatgtaa aggtttgaag aaattaatcg atgaacccaa
    11761 tcccgattgg tcttccatca atgaatcctg gaaaaacctg tacgcattcc agtcatcaga
    11821 acaggaattt gccagagcaa agaaggttag tacatacttt accttgacag gtattccctc
    11881 ccaattcatt cctgatcctt ttgtaaacat tgagactatg ctacaaatat tcggagtacc
    11941 cacgggtgtg tctcatgcgg ctgccttaaa atcatctgat agacctgcag atttattgac
    12001 cattagcctt ttttatatgg cgattatatc gtattataac atcaatcata tcagagtagg
    12061 accgatacct ccgaaccccc catcagatgg aattgcacaa aatgtgggga tcgctataac
    12121 tggtataagc ttttggctga gtttgatgga gaaagacatt ccactatatc aacagtgttt
    12181 agcagttatc cagcaatcat tcccgattag gtgggaggct gtttcagtaa aaggaggata
    12241 caagcagaag tggagtacta gaggtgatgg gctcccaaaa gatacccgaa tttcagactc
    12301 cttggcccca atcgggaact ggatcagatc tctggaattg gtccgaaacc aagttcgtct
    12361 aaatccattc aatgagatct tgttcaatca gctatgtcgt acagtggata atcatttgaa
    12421 atggtcaaat ttgcgaagaa acacaggaat gattgaatgg atcaatagac gaatttcaaa
    12481 agaagaccgg tctatactga tgttgaagag tgacctacac gaggaaaact cttggagaga
    12541 ttaaaaaatc atgaggagac tccaaacttt aagtatgaaa aaaactttga tccttaagac
    12601 cctcttgtgg tttttatttt ttatctggtt ttgtggtctt cgtgggtcgg catggcatct
    12661 ccacctcctc gcggtccgac ctgggcatcc gaaggaggac gtcgtccact cggatggcta
    12721 agggaggggc ccccgcgggg ctgctaacaa agcccgaaag gaagctgagt tggctgctgc
    12781 caccgctgag caataactag cataacccct tggggcctct aaacgggtct tgaggggttt
    12841 tttgctgaaa ggaggaacta tatccggatc gagacctcga tactagtgcg gtggagctcc
    12901 agcttttgtt ccctttagtg agggttaatt tcgagcttgg cgtaatcatg gtcatagctg
    12961 tttcctgtgt gaaattgtta tccgctcaca attccacaca acatacgagc cggaagcata
    13021 aagtgtaaag cctggggtgc ctaatgagtg agctaactca cattaattgc gttgcgctca
    13081 ctgcccgctt tccagtcggg aaacctgtcg tgccagctgc attaatgaat cggccaacgc
    13141 gcggggagag gcggtttgcg tattgggcgc tcttccgctt cctcgctcac tgactcgctg
    13201 cgctcggtcg ttcggctgcg gcgagcggta tcagctcact caaaggcggt aatacggtta
    13261 tccacagaat caggggataa cgcaggaaag aacatgtgag caaaaggcca gcaaaaggcc
    13321 aggaaccgta aaaaggccgc gttgctggcg tttttccata ggctccgccc ccctgacgag
    13381 catcacaaaa atcgacgctc aagtcagagg tggcgaaacc cgacaggact ataaagatac
    13441 caggcgtttc cccctggaag ctccctcgtg cgctctcctg ttccgaccct gccgcttacc
    13501 ggatacctgt ccgcctttct cccttcggga agcgtggcgc tttctcatag ctcacgctgt
    13561 aggtatctca gttcggtgta ggtcgttcgc tccaagctgg gctgtgtgca cgaacccccc
    13621 gttcagcccg accgctgcgc cttatccggt aactatcgtc ttgagtccaa cccggtaaga
    13681 cacgacttat cgccactggc agcagccact ggtaacagga ttagcagagc gaggtatgta
    13741 ggcggtgcta cagagttctt gaagtggtgg cctaactacg gctacactag aaggacagta
    13801 tttggtatct gcgctctgct gaagccagtt accttcggaa aaagagttgg tagctcttga
    13861 tccggcaaac aaaccaccgc tggtagcggt ggtttttttg tttgcaagca gcagattacg
    13921 cgcagaaaaa aaggatctca agaagatcct ttgatctttt ctacggggtc tgacgctcag
    13981 tggaacgaaa actcacgtta agggattttg gtcatgagat tatcaaaaag gatcttcacc
    14041 tagatccttt taaattaaaa atgaagtttt aaatcaatct aaagtatata tgagtaaact
    14101 tggtctgaca gttaccaatg cttaatcagt gaggcaccta tctcagcgat ctgtctattt
    14161 cgttcatcca tagttgcctg actccccgtc gtgtagataa ctacgatacg ggagggctta
    14221 ccatctggcc ccagtgctgc aatgataccg cgagacccac gctcaccggc tccagattta
    14281 tcagcaataa accagccagc cggaagggcc gagcgcagaa gtggtcctgc aactttatcc
    14341 gcctccatcc agtctattaa ttgttgccgg gaagctagag taagtagttc gccagttaat
    14401 agtttgcgca acgttgttgc cattgctaca ggcatcgtgg tgtcacgctc gtcgtttggt
    14461 atggcttcat tcagctccgg ttcccaacga tcaaggcgag ttacatgatc ccccatgttg
    14521 tgcaaaaaag cggttagctc cttcggtcct ccgatcgttg tcagaagtaa gttggccgca
    14581 gtgttatcac tcatggttat ggcagcactg cataattctc ttactgtcat gccatccgta
    14641 agatgctttt ctgtgactgg tgagtactca accaagtcat tctgagaata gtgtatgcgg
    14701 cgaccgagtt gctcttgccc ggcgtcaata cgggataata ccgcgccaca tagcagaact
    14761 ttaaaagtgc tcatcattgg aaaacgttct tcggggcgaa aactctcaag gatcttaccg
    14821 ctgttgagat ccagttcgat gtaacccact cgtgcaccca actgatcttc agcatctttt
    14881 actttcacca gcgtttctgg gtgagcaaaa acaggaaggc aaaatgccgc aaaaaaggga
    14941 ataagggcga cacggaaatg ttgaatactc atactcttcc tttttcaata ttattgaagc
    15001 atttatcagg gttattgtct catgagcgga tacatatttg aatgtattta gaaaaataaa
    15061 caaatagggg ttccgcgcac atttccccga aaagtgc
//
