# Supplementary material for: Using Vesicular Stomatitis Virus as a Platform for Directed Protease Evolution
Source: Curr Protoc. 2024 Dec 23;4(12):e70074. doi: 10.1002/cpz1.70074 (PMC11664493; doi:10.1002/cpz1.70074)
Supplement: Supplementary file 7 — Supplemental sequence 3: VSV‐Mpro‐PmNeon (see Table 7). [file CPZ1-4-0-s010.gb]

LOCUS       Supplemental_Sequence_3_VSV-Mpro_PmNeon       15877 bp ds-DNA     circular SYN 01-AUG-2024
DEFINITION  synthetic circular DNA.
ACCESSION
VERSION     .
KEYWORDS    pVSV-gfp (T108).
SOURCE      synthetic DNA construct
  ORGANISM  synthetic DNA construct.
REFERENCE   1  (bases 1 to 15061)
  AUTHORS   .
  TITLE     Direct Submission
  JOURNAL   Exported Nov 20, 2018 from SnapGene Viewer 4.1.9
            http://www.snapgene.com
FEATURES             Location/Qualifiers
     source          1..15877
                     /organism="synthetic DNA construct"
                     /mol_type="other DNA"
     misc_feature    620..643
                     /label="T7 promoter"
     misc_feature    708..1973
                     /label="N"
     misc_feature    2040..2627
                     /created_by="q044eh"
                     /modified_by="HEILMAE"
                     /label="P N-term"
     misc_feature    <2628..>3407
                     /Source="referenceToDocument: urn:local:.:9v-i163sxd"
                     /label="T557 (digested by XbaI, HindIII) Fragment 2 -
                     T206(HPI low) (digested by XbaI, HindIII) Fragment 1
                     (digestedby NotI, HpaI) Fragment 2 extraction
                     (concatenatedsequence 1)"
                     /note="Geneious type: Concatenated sequence"
     misc_feature    <2628..>3407
                     /Source="referenceToDocument: urn:local:.:9w-i163sxd"
                     /label="T557 (digested by XbaI, HindIII) Fragment 2
                     (concatenated sequence 1)"
                     /note="Geneious type: Concatenated sequence"
     source          <2628..>3407
                     /organism="synthetic DNA construct"
                     /mol_type="other DNA"
     misc_feature    2628..2663
                     /Color="#0000ee"
                     /modified_by="HEILMAE"
                     /label="GGSG-1"
     CDS             2664..3371
                     /codon_start=1
                     /product="bright monomeric yellow-green fluorescent
                     protein derived from LanYFP (Shaner et al., 2013)"
                     /translation="MVSKGEEDNMASLPATHELHIFGSINGVDFDMVGQGTGNPNDGY
                     EELNLKSTKGDLQFSPWILVPHIGYGFHQYLPYPDGMSPFQAAMVDGSGYQVHRTMQF
                     EDGASLTVNYRYTYEGSHIKGEAQVKGTGFPADGPVMTNSLTAADWCRSKKTYPNDKT
                     IISTFKWSYTTGNGKRYRSTARTTYTFAKPMAANYLKNQPMYVFRKTELKHSKTELNF
                     KEWQKAFTDVMGMDELYK"
                     /Color="#00ff00"
                     /modified_by="HEILMAE"
                     /label="mNeonGreen"
     source          <2664..>3371
                     /organism="synthetic DNA construct"
                     /mol_type="other DNA"
     misc_feature    3372..3407
                     /Color="#0000ee"
                     /modified_by="HEILMAE"
                     /label="GGSG-2"
     misc_feature    3408..3614
                     /modified_by="HEILMAE"
                     /label="P C-term"
     misc_feature    3674..4360
                     /label="M"
     misc_feature    4502..>6034
                     /label="G"
     misc_feature    6035..6055
                     /created_by="admin"
                     /Color="#000000"
                     /modified_by="admin"
                     /label="cut-1"
     misc_feature    6056..6973
                     /created_by="admin"
                     /Color="#006cff"
                     /modified_by="admin"
                     /label="3CLpro"
     source          <6974..>6994
                     /organism="synthetic DNA construct"
                     /mol_type="other DNA"
     misc_feature    6974..6994
                     /created_by="admin"
                     /Color="#000000"
                     /modified_by="admin"
                     /label="cut-2"
     misc_feature    6995..13324
                     /modified_by="admin"
                     /label="L"
     misc_feature    13424..13506
                     /label="HDV Ribozyme"
     misc_feature    13578..13622
                     /label="T7 Terminator"
     misc_feature    complement(14894..15752)
                     /label="AmpR"
ORIGIN      
        1 cacctaaatt gtaagcgtta atattttgtt aaaattcgcg ttaaattttt gttaaatcag
       61 ctcatttttt aaccaatagg ccgaaatcgg caaaatccct tataaatcaa aagaatagac
      121 cgagataggg ttgagtgttg ttccagtttg gaacaagagt ccactattaa agaacgtgga
      181 ctccaacgtc aaagggcgaa aaaccgtcta tcagggcgat ggcccactac gtgaaccatc
      241 accctaatca agttttttgg ggtcgaggtg ccgtaaagca ctaaatcgga accctaaagg
      301 gagcccccga tttagagctt gacggggaaa gccggcgaac gtggcgagaa aggaagggaa
      361 gaaagcgaaa ggagcgggcg ctagggcgct ggcaagtgta gcggtcacgc tgcgcgtaac
      421 caccacaccc gccgcgctta atgcgccgct acagggcgcg tcccattcgc cattcaggct
      481 gcgcaactgt tgggaagggc gatcggtgcg ggcctcttcg ctattacgcc agctggcgaa
      541 agggggatgt gctgcaaggc gattaagttg ggtaacgcca gggttttccc agtcacgacg
      601 ttgtaaaacg acggccagtg aattgtaata cgactcacta taggacgaag acaaacaaac
      661 cattattatc attaaaaggc tcaggagaaa ctttaacagt aatcaaaatg tctgttacag
      721 tcaagagaat cattgacaac acagtcgtag ttccaaaact tcctgcaaat gaggatccag
      781 tggaataccc ggcagattac ttcagaaaat caaaggagat tcctctttac atcaatacta
      841 caaaaagttt gtcagatcta agaggatatg tctaccaagg cctcaaatcc ggaaatgtat
      901 caatcataca tgtcaacagc tacttgtatg gagcattaaa ggacatccgg ggtaagttgg
      961 ataaagattg gtcaagtttc ggaataaaca tcgggaaagc aggggataca atcggaatat
     1021 ttgaccttgt atccttgaaa gccctggacg gcgtacttcc agatggagta tcggatgctt
     1081 ccagaaccag cgcagatgac aaatggttgc ctttgtatct acttggctta tacagagtgg
     1141 gcagaacaca aatgcctgaa tacagaaaaa agctcatgga tgggctgaca aatcaatgca
     1201 aaatgatcaa tgaacagttt gaacctcttg tgccagaagg tcgtgacatt tttgatgtgt
     1261 ggggaaatga cagtaattac acaaaaattg tcgctgcagt ggacatgttc ttccacatgt
     1321 tcaaaaaaca tgaatgtgcc tcgttcagat acggaactat tgtttccaga ttcaaagatt
     1381 gtgctgcatt ggcaacattt ggacacctct gcaaaataac cggaatgtct acagaagatg
     1441 taacgacctg gatcttgaac cgagaagttg cagatgaaat ggtccaaatg atgcttccag
     1501 gccaagaaat tgacaaggcc gattcataca tgccttattt gatcgacttt ggattgtctt
     1561 ctaagtctcc atattcttcc gtcaaaaacc ctgccttcca cttctggggg caattgacag
     1621 ctcttctgct cagatccacc agagcaagga atgcccgaca gcctgatgac attgagtata
     1681 catctcttac tacagcaggt ttgttgtacg cttatgcagt aggatcctct gccgacttgg
     1741 cacaacagtt ttgtgttgga gataacaaat acactccaga tgatagtacc ggaggattga
     1801 cgactaatgc accgccacaa ggcagagatg tggtcgaatg gctcggatgg tttgaagatc
     1861 aaaacagaaa accgactcct gatatgatgc agtatgcgaa aagagcagtc atgtcactgc
     1921 aaggcctaag agagaagaca attggcaagt atgctaagtc agaatttgac aaatgaccct
     1981 ataattctca gatcacctat tatatattat gctacatatg aaaaaaacta acagatatca
     2041 tggataatct cacaaaagtt cgtgagtatc tcaagtccta ttctcgtctg gatcaggcgg
     2101 taggagagat agatgagatc gaagcacaac gagctgaaaa gtccaattat gagttgttcc
     2161 aagaggatgg agtggaagag catactaagc cctcttattt tcaggcagca gatgattctg
     2221 acacagaatc tgaaccagaa attgaagaca atcaaggctt gtatgcacca gatccagaag
     2281 ctgagcaagt tgaaggcttt atacaggggc ctttagatga ctatgcagat gaggaagtgg
     2341 atgttgtatt tacttcggac tggaaacagc ctgagcttga atctgacgag catggaaaga
     2401 ccttacggtt gacatcgcca gagggtttaa gtggagagca gaaatcccag tggctttcga
     2461 cgattaaagc agtcgtgcaa agtgccaaat actggaatct ggcagagtgc acatttgaag
     2521 catcgggaga aggggtcatt atgaaggagc gccagataac tccggatgta tataaggtca
     2581 ctccagtgat gaacacacat ccgtcccaat cagaagcagt atcagatggc ggaagcggcg
     2641 gagggagcgg gggcgggagc ggaatggtga gcaagggcga ggaggataac atggcctctc
     2701 tcccagcgac acatgagtta cacatctttg gctccatcaa cggtgtggac tttgacatgg
     2761 tgggtcaggg caccggcaat ccaaatgatg gttatgagga gttaaacctg aagtccacca
     2821 agggtgacct ccagttctcc ccctggattc tggtccctca tatcgggtat ggcttccatc
     2881 agtacctgcc ctaccctgac gggatgtcgc ctttccaggc cgccatggta gatggctccg
     2941 gataccaagt ccatcgcaca atgcagtttg aagatggtgc ctcccttact gttaactacc
     3001 gctacaccta cgagggaagc cacatcaaag gagaggccca ggtgaagggg actggtttcc
     3061 ctgctgacgg tcctgtgatg accaactcgc tgaccgctgc ggactggtgc aggtcgaaga
     3121 agacttaccc caacgacaaa accatcatca gtacctttaa gtggagttac accactggaa
     3181 atggcaagcg ctaccggagc actgcgcgga ccacctacac ctttgccaag ccaatggcgg
     3241 ctaactatct gaagaaccag ccgatgtacg tgttccgtaa gacggagctc aagcactcca
     3301 agaccgagct caacttcaag gagtggcaaa aggcctttac cgatgtgatg ggcatggacg
     3361 agctgtacaa gggagggtcc ggaggcggct caggcggtgg atccggcgtt tggtctctct
     3421 caaagacatc catgactttc caacccaaga aagcaagtct tcagcctctc accatatcct
     3481 tggatgaatt gttctcatct agaggagagt tcatctctgt cggaggtgac ggacgaatgt
     3541 ctcataaaga ggccatcctg ctcggcctga gatacaaaaa gttgtacaat caggcgagag
     3601 tcaaatattc tctgtagact atgaaaaaaa gtaacagata tcacgatcta agtgttatcc
     3661 caatccattc atcatgagtt ccttaaagaa gattctcggt ctgaagggga aaggtaagaa
     3721 atctaagaaa ttagggatcg caccaccccc ttatgaagag gacactagca tggagtatgc
     3781 tccgagcgct ccaattgaca aatcctattt tggagttgac gagatggaca cctatgatcc
     3841 gaatcaatta agatatgaga aattcttctt tacagtgaaa atgacggtta gatctaatcg
     3901 tccgttcaga acatactcag atgtggcagc cgctgtatcc cattgggatc acatgtacat
     3961 cggaatggca gggaaacgtc ccttctacaa aatcttggct tttttgggtt cttctaatct
     4021 aaaggccact ccagcggtat tggcagatca aggtcaacca gagtatcacg ctcactgcga
     4081 aggcagggct tatttgccac ataggatggg gaagacccct cccatgctca atgtaccaga
     4141 gcacttcaga agaccattca atataggtct ttacaaggga acgattgagc tcacaatgac
     4201 catctacgat gatgagtcac tggaagcagc tcctatgatc tgggatcatt tcaattcttc
     4261 caaattttct gatttcagag agaaggcctt aatgtttggc ctgattgtcg agaaaaaggc
     4321 atctggagcg tgggtcctgg actctatcgg ccacttcaaa tgagctagtc taacttctag
     4381 cttctgaaca atccccggtt tactcagtct cccctaattc cagcctctcg aacaactaat
     4441 atcctgtctt ttctatccct atgaaaaaaa ctaacagaga tcgatctgtt tacgcgtcac
     4501 tatgaagtgc cttttgtact tagccttttt attcattggg gtgaattgca agttcaccat
     4561 agtttttcca cacaaccaaa aaggaaactg gaaaaatgtt ccttctaatt accattattg
     4621 cccgtcaagc tcagatttaa attggcataa tgacttaata ggcacagcct tacaagtcaa
     4681 aatgcccaag agtcacaagg ctattcaagc agacggttgg atgtgtcatg cttccaaatg
     4741 ggtcactact tgtgatttcc gctggtatgg accgaagtat ataacacatt ccatccgatc
     4801 cttcactcca tctgtagaac aatgcaagga aagcattgaa caaacgaaac aaggaacttg
     4861 gctgaatcca ggcttccctc ctcaaagttg tggatatgca actgtgacgg atgccgaagc
     4921 agtgattgtc caggtgactc ctcaccatgt gctggttgat gaatacacag gagaatgggt
     4981 tgattcacag ttcatcaacg gaaaatgcag caattacata tgccccactg tccataactc
     5041 tacaacctgg cattctgact ataaggtcaa agggctatgt gattctaacc tcatttccat
     5101 ggacatcacc ttcttctcag aggacggaga gctatcatcc ctgggaaagg agggcacagg
     5161 gttcagaagt aactactttg cttatgaaac tggaggcaag gcctgcaaaa tgcaatactg
     5221 caagcattgg ggagtcagac tcccatcagg tgtctggttc gagatggctg ataaggatct
     5281 ctttgctgca gccagattcc ctgaatgccc agaagggtca agtatctctg ctccatctca
     5341 gacctcagtg gatgtaagtc taattcagga cgttgagagg atcttggatt attccctctg
     5401 ccaagaaacc tggagcaaaa tcagagcggg tcttccaatc tctccagtgg atctcagcta
     5461 tcttgctcct aaaaacccag gaaccggtcc tgctttcacc ataatcaatg gtaccctaaa
     5521 atactttgag accagataca tcagagtcga tattgctgct ccaatcctct caagaatggt
     5581 cggaatgatc agtggaacta ccacagaaag ggaactgtgg gatgactggg caccatatga
     5641 agacgtggaa attggaccca atggagttct gaggaccagt tcaggatata agtttccttt
     5701 atacatgatt ggacatggta tgttggactc cgatcttcat cttagctcaa aggctcaggt
     5761 gttcgaacat cctcacattc aagacgctgc ttcgcaactt cctgatgatg agagtttatt
     5821 ttttggtgat actgggctat ccaaaaatcc aatcgagctt gtagaaggtt ggttcagtag
     5881 ttggaaaagc tctattgcct cttttttctt tatcataggg ttaatcattg gactattctt
     5941 ggttctccga gttggtatcc atctttgcat taaattaaag cacaccaaga aaagacagat
     6001 ttatacagac atagagatga accgacttgg aaagatcacc tcagctgttt tgcagagtgg
     6061 ttttagaaaa atggcattcc catctggtaa agttgagggt tgtatggtac aagtaacttg
     6121 tggtacaact acacttaacg gtctttggct tgatgacgta gtttactgtc caagacatgt
     6181 gatctgcacc tctgaagaca tgcttaaccc taattatgaa gatttactca ttcgtaagtc
     6241 taatcataat ttcttggtac aggctggtaa tgttcaactc agggttattg gacattctat
     6301 gcaaaattgt gtacttaagc ttaaggttga tacagccaat cctaagacac ctaagtataa
     6361 gtttgttcgc attcaaccag gacagacttt ttcagtgtta gcttgttaca atggttcacc
     6421 atctggtgtt taccaatgtg ctatgaggcc caatttcact attaagggtt cattccttaa
     6481 tggttcatgt ggtagtgttg gttttaacat agattatgac tgtgtctctt tttgttacat
     6541 gcaccatatg gaattaccaa ctggagttca tgctggcaca gacttagaag gtaactttta
     6601 tggacctttt gttgacaggc aaacagcaca agcagctggt acggacacaa ctattacagt
     6661 taatgtttta gcttggttgt acgctgctgt tataaatgga gacaggtggt ttctcaatcg
     6721 atttaccaca actcttaatg actttaacct tgtggctatg aagtacaatt atgaacctct
     6781 aacacaagac catgttgaca tactaggacc tctttctgct caaactggaa ttgccgtttt
     6841 agatatgtgt gcttcattaa aagaattact gcaaaatggt atgaatggac gtaccatatt
     6901 gggtagtgct ttattagaag atgaatttac accttttgat gttgttagac aatgctcagg
     6961 ggtcaccttc caaagtgcag tgaaaagaac aatcatggaa gtccacgatt ttgagaccga
     7021 cgagttcaat gatttcaatg aagatgacta tgccacaaga gaattcctga atcccgatga
     7081 gcgcatgacg tacttgaatc atgctgatta caacctgaat tctcctctaa ttagtgatga
     7141 tattgacaat ttaatcagga aattcaattc tcttccaatt ccctcgatgt gggatagtaa
     7201 gaactgggat ggagttcttg agatgttaac gtcatgtcaa gccaatccca tcccaacatc
     7261 tcagatgcat aaatggatgg gaagttggtt aatgtctgat aatcatgatg ccagtcaagg
     7321 gtatagtttt ttacatgaag tggacaaaga ggcagaaata acatttgacg tggtggagac
     7381 cttcatccgc ggctggggca acaaaccaat tgaatacatc aaaaaggaaa gatggactga
     7441 ctcattcaaa attctcgctt atttgtgtca aaagtttttg gacttacaca agttgacatt
     7501 aatcttaaat gctgtctctg aggtggaatt gctcaacttg gcgaggactt tcaaaggcaa
     7561 agtcagaaga agttctcatg gaacgaacat atgcaggatt agggttccca gcttgggtcc
     7621 tacttttatt tcagaaggat gggcttactt caagaaactt gatattctaa tggaccgaaa
     7681 ctttctgtta atggtcaaag atgtgattat agggaggatg caaacggtgc tatccatggt
     7741 atgtagaata gacaacctgt tctcagagca agacatcttc tcccttctaa atatctacag
     7801 aattggagat aaaattgtgg agaggcaggg aaatttttct tatgacttga ttaaaatggt
     7861 ggaaccgata tgcaacttga agctgatgaa attagcaaga gaatcaaggc ctttagtccc
     7921 acaattccct cattttgaaa atcatatcaa gacttctgtt gatgaagggg caaaaattga
     7981 ccgaggtata agattcctcc atgatcagat aatgagtgtg aaaacagtgg atctcacact
     8041 ggtgatttat ggatcgttca gacattgggg tcatcctttt atagattatt acactggact
     8101 agaaaaatta cattcccaag taaccatgaa gaaagatatt gatgtgtcat atgcaaaagc
     8161 acttgcaagt gatttagctc ggattgttct atttcaacag ttcaatgatc ataaaaagtg
     8221 gttcgtgaat ggagacttgc tccctcatga tcatcccttt aaaagtcatg ttaaagaaaa
     8281 tacatggccc acagctgctc aagttcaaga ttttggagat aaatggcatg aacttccgct
     8341 gattaaatgt tttgaaatac ccgacttact agacccatcg ataatatact ctgacaaaag
     8401 tcattcaatg aataggtcag aggtgttgaa acatgtccga atgaatccga acactcctat
     8461 ccctagtaaa aaggtgttgc agactatgtt ggacacaaag gctaccaatt ggaaagaatt
     8521 tcttaaagag attgatgaga agggcttaga tgatgatgat ctaattattg gtcttaaagg
     8581 aaaggagagg gaactgaagt tggcaggtag atttttctcc ctaatgtctt ggaaattgcg
     8641 agaatacttt gtaattaccg aatatttgat aaagactcat ttcgtcccta tgtttaaagg
     8701 cctgacaatg gcggacgatc taactgcagt cattaaaaag atgttagatt cctcatccgg
     8761 ccaaggattg aagtcatatg aggcaatttg catagccaat cacattgatt acgaaaaatg
     8821 gaataaccac caaaggaagt tatcaaacgg cccagtgttc cgagttatgg gccagttctt
     8881 aggttatcca tccttaatcg agagaactca tgaatttttt gagaaaagtc ttatatacta
     8941 caatggaaga ccagacttga tgcgtgttca caacaacaca ctgatcaatt caacctccca
     9001 acgagtttgt tggcaaggac aagagggtgg actggaaggt ctacggcaaa aaggatggag
     9061 tatcctcaat ctactggtta ttcaaagaga ggctaaaatc agaaacactg ctgtcaaagt
     9121 cttggcacaa ggtgataatc aagttatttg cacacagtat aaaacgaaga aatcgagaaa
     9181 cgttgtagaa ttacagggtg ctctcaatca aatggtttct aataatgaga aaattatgac
     9241 tgcaatcaaa atagggacag ggaagttagg acttttgata aatgacgatg agactatgca
     9301 atctgcagat tacttgaatt atggaaaaat accgattttc cgtggagtga ttagagggtt
     9361 agagaccaag agatggtcac gagtgacttg tgtcaccaat gaccaaatac ccacttgtgc
     9421 taatataatg agctcagttt ccacaaatgc tctcaccgta gctcattttg ctgagaaccc
     9481 aatcaatgcc atgatacagt acaattattt tgggacattt gctagactct tgttgatgat
     9541 gcatgatcct gctcttcgtc aatcattgta tgaagttcaa gataagatac cgggcttgca
     9601 cagttctact ttcaaatacg ccatgttgta tttggaccct tccattggag gagtgtcggg
     9661 catgtctttg tccaggtttt tgattagagc cttcccagat cccgtaacag aaagtctctc
     9721 attctggaga ttcatccatg tacatgctcg aagtgagcat ctgaaggaga tgagtgcagt
     9781 atttggaaac cccgagatag ccaagtttcg aataactcac atagacaagc tagtagaaga
     9841 tccaacctct ctgaacatcg ctatgggaat gagtccagcg aacttgttaa agactgaggt
     9901 taaaaaatgc ttaatcgaat caagacaaac catcaggaac caggtgatta aggatgcaac
     9961 catatatttg tatcatgaag aggatcggct cagaagtttc ttatggtcaa taaatcctct
    10021 gttccctaga tttttaagtg aattcaaatc aggcactttt ttgggagtcg cagacgggct
    10081 catcagtcta tttcaaaatt ctcgtactat tcggaactcc tttaagaaaa agtatcatag
    10141 ggaattggat gatttgattg tgaggagtga ggtatcctct ttgacacatt tagggaaact
    10201 tcatttgaga aggggatcat gtaaaatgtg gacatgttca gctactcatg ctgacacatt
    10261 aagatacaaa tcctggggcc gtacagttat tgggacaact gtaccccatc cattagaaat
    10321 gttgggtcca caacatcgaa aagagactcc ttgtgcacca tgtaacacat cagggttcaa
    10381 ttatgtttct gtgcattgtc cagacgggat ccatgacgtc tttagttcac ggggaccatt
    10441 gcctgcttat ctagggtcta aaacatctga atctacatct attttgcagc cttgggaaag
    10501 ggaaagcaaa gtcccactga ttaaaagagc tacacgtctt agagatgcta tctcttggtt
    10561 tgttgaaccc gactctaaac tagcaatgac tatactttct aacatccact ctttaacagg
    10621 cgaagaatgg accaaaaggc agcatgggtt caaaagaaca gggtctgccc ttcataggtt
    10681 ttcgacatct cggatgagcc atggtgggtt cgcatctcag agcactgcag cattgaccag
    10741 gttgatggca actacagaca ccatgaggga tctgggagat cagaatttcg actttttatt
    10801 ccaagcaacg ttgctctatg ctcaaattac caccactgtt gcaagagacg gatggatcac
    10861 cagttgtaca gatcattatc atattgcctg taagtcctgt ttgagaccca tagaagagat
    10921 caccctggac tcaagtatgg actacacgcc cccagatgta tcccatgtgc tgaagacatg
    10981 gaggaatggg gaaggttcgt ggggacaaga gataaaacag atctatcctt tagaagggaa
    11041 ttggaagaat ttagcacctg ctgagcaatc ctatcaagtc ggcagatgta taggttttct
    11101 atatggagac ttggcgtata gaaaatctac tcatgccgag gacagttctc tatttcctct
    11161 atctatacaa ggtcgtatta gaggtcgagg tttcttaaaa gggttgctag acggattaat
    11221 gagagcaagt tgctgccaag taatacaccg gagaagtctg gctcatttga agaggccggc
    11281 caacgcagtg tacggaggtt tgatttactt gattgataaa ttgagtgtat cacctccatt
    11341 cctttctctt actagatcag gacctattag agacgaatta gaaacgattc cccacaagat
    11401 cccaacctcc tatccgacaa gcaaccgtga tatgggggtg attgtcagaa attacttcaa
    11461 ataccaatgc cgtctaattg aaaagggaaa atacagatca cattattcac aattatggtt
    11521 attctcagat gtcttatcca tagacttcat tggaccattc tctatttcca ccaccctctt
    11581 gcaaatccta tacaagccat ttttatctgg gaaagataag aatgagttga gagagctggc
    11641 aaatctttct tcattgctaa gatcaggaga ggggtgggaa gacatacatg tgaaattctt
    11701 caccaaggac atattattgt gtccagagga aatcagacat gcttgcaagt tcgggattgc
    11761 taaggataat aataaagaca tgagctatcc cccttgggga agggaatcca gagggacaat
    11821 tacaacaatc cctgtttatt atacgaccac cccttaccca aagatgctag agatgcctcc
    11881 aagaatccaa aatcccctgc tgtccggaat caggttgggc caattaccaa ctggcgctca
    11941 ttataaaatt cggagtatat tacatggaat gggaatccat tacagggact tcttgagttg
    12001 tggagacggc tccggaggga tgactgctgc attactacga gaaaatgtgc atagcagagg
    12061 aatattcaat agtctgttag aattatcagg gtcagtcatg cgaggcgcct ctcctgagcc
    12121 ccccagtgcc ctagaaactt taggaggaga taaatcgaga tgtgtaaatg gtgaaacatg
    12181 ttgggaatat ccatctgact tatgtgaccc aaggacttgg gactatttcc tccgactcaa
    12241 agcaggcttg gggcttcaaa ttgatttaat tgtaatggat atggaagttc gggattcttc
    12301 tactagcctg aaaattgaga cgaatgttag aaattatgtg caccggattt tggatgagca
    12361 aggagtttta atctacaaga cttatggaac atatatttgt gagagcgaaa agaatgcagt
    12421 aacaatcctt ggtcccatgt tcaagacggt cgacttagtt caaacagaat ttagtagttc
    12481 tcaaacgtct gaagtatata tggtatgtaa aggtttgaag aaattaatcg atgaacccaa
    12541 tcccgattgg tcttccatca atgaatcctg gaaaaacctg tacgcattcc agtcatcaga
    12601 acaggaattt gccagagcaa agaaggttag tacatacttt accttgacag gtattccctc
    12661 ccaattcatt cctgatcctt ttgtaaacat tgagactatg ctacaaatat tcggagtacc
    12721 cacgggtgtg tctcatgcgg ctgccttaaa atcatctgat agacctgcag atttattgac
    12781 cattagcctt ttttatatgg cgattatatc gtattataac atcaatcata tcagagtagg
    12841 accgatacct ccgaaccccc catcagatgg aattgcacaa aatgtgggga tcgctataac
    12901 tggtataagc ttttggctga gtttgatgga gaaagacatt ccactatatc aacagtgttt
    12961 agcagttatc cagcaatcat tcccgattag gtgggaggct gtttcagtaa aaggaggata
    13021 caagcagaag tggagtacta gaggtgatgg gctcccaaaa gatacccgaa tttcagactc
    13081 cttggcccca atcgggaact ggatcagatc tctggaattg gtccgaaacc aagttcgtct
    13141 aaatccattc aatgagatct tgttcaatca gctatgtcgt acagtggata atcatttgaa
    13201 atggtcaaat ttgcgaagaa acacaggaat gattgaatgg atcaatagac gaatttcaaa
    13261 agaagaccgg tctatactga tgttgaagag tgacctacac gaggaaaact cttggagaga
    13321 ttaaaaaatc atgaggagac tccaaacttt aagtatgaaa aaaactttga tccttaagac
    13381 cctcttgtgg tttttatttt ttatctggtt ttgtggtctt cgtgggtcgg catggcatct
    13441 ccacctcctc gcggtccgac ctgggcatcc gaaggaggac gtcgtccact cggatggcta
    13501 agggaggggc ccccgcgggg ctgctaacaa agcccgaaag gaagctgagt tggctgctgc
    13561 caccgctgag caataactag cataacccct tggggcctct aaacgggtct tgaggggttt
    13621 tttgctgaaa ggaggaacta tatccggatc gagacctcga tactagtgcg gtggagctcc
    13681 agcttttgtt ccctttagtg agggttaatt tcgagcttgg cgtaatcatg gtcatagctg
    13741 tttcctgtgt gaaattgtta tccgctcaca attccacaca acatacgagc cggaagcata
    13801 aagtgtaaag cctggggtgc ctaatgagtg agctaactca cattaattgc gttgcgctca
    13861 ctgcccgctt tccagtcggg aaacctgtcg tgccagctgc attaatgaat cggccaacgc
    13921 gcggggagag gcggtttgcg tattgggcgc tcttccgctt cctcgctcac tgactcgctg
    13981 cgctcggtcg ttcggctgcg gcgagcggta tcagctcact caaaggcggt aatacggtta
    14041 tccacagaat caggggataa cgcaggaaag aacatgtgag caaaaggcca gcaaaaggcc
    14101 aggaaccgta aaaaggccgc gttgctggcg tttttccata ggctccgccc ccctgacgag
    14161 catcacaaaa atcgacgctc aagtcagagg tggcgaaacc cgacaggact ataaagatac
    14221 caggcgtttc cccctggaag ctccctcgtg cgctctcctg ttccgaccct gccgcttacc
    14281 ggatacctgt ccgcctttct cccttcggga agcgtggcgc tttctcatag ctcacgctgt
    14341 aggtatctca gttcggtgta ggtcgttcgc tccaagctgg gctgtgtgca cgaacccccc
    14401 gttcagcccg accgctgcgc cttatccggt aactatcgtc ttgagtccaa cccggtaaga
    14461 cacgacttat cgccactggc agcagccact ggtaacagga ttagcagagc gaggtatgta
    14521 ggcggtgcta cagagttctt gaagtggtgg cctaactacg gctacactag aaggacagta
    14581 tttggtatct gcgctctgct gaagccagtt accttcggaa aaagagttgg tagctcttga
    14641 tccggcaaac aaaccaccgc tggtagcggt ggtttttttg tttgcaagca gcagattacg
    14701 cgcagaaaaa aaggatctca agaagatcct ttgatctttt ctacggggtc tgacgctcag
    14761 tggaacgaaa actcacgtta agggattttg gtcatgagat tatcaaaaag gatcttcacc
    14821 tagatccttt taaattaaaa atgaagtttt aaatcaatct aaagtatata tgagtaaact
    14881 tggtctgaca gttaccaatg cttaatcagt gaggcaccta tctcagcgat ctgtctattt
    14941 cgttcatcca tagttgcctg actccccgtc gtgtagataa ctacgatacg ggagggctta
    15001 ccatctggcc ccagtgctgc aatgataccg cgagacccac gctcaccggc tccagattta
    15061 tcagcaataa accagccagc cggaagggcc gagcgcagaa gtggtcctgc aactttatcc
    15121 gcctccatcc agtctattaa ttgttgccgg gaagctagag taagtagttc gccagttaat
    15181 agtttgcgca acgttgttgc cattgctaca ggcatcgtgg tgtcacgctc gtcgtttggt
    15241 atggcttcat tcagctccgg ttcccaacga tcaaggcgag ttacatgatc ccccatgttg
    15301 tgcaaaaaag cggttagctc cttcggtcct ccgatcgttg tcagaagtaa gttggccgca
    15361 gtgttatcac tcatggttat ggcagcactg cataattctc ttactgtcat gccatccgta
    15421 agatgctttt ctgtgactgg tgagtactca accaagtcat tctgagaata gtgtatgcgg
    15481 cgaccgagtt gctcttgccc ggcgtcaata cgggataata ccgcgccaca tagcagaact
    15541 ttaaaagtgc tcatcattgg aaaacgttct tcggggcgaa aactctcaag gatcttaccg
    15601 ctgttgagat ccagttcgat gtaacccact cgtgcaccca actgatcttc agcatctttt
    15661 actttcacca gcgtttctgg gtgagcaaaa acaggaaggc aaaatgccgc aaaaaaggga
    15721 ataagggcga cacggaaatg ttgaatactc atactcttcc tttttcaata ttattgaagc
    15781 atttatcagg gttattgtct catgagcgga tacatatttg aatgtattta gaaaaataaa
    15841 caaatagggg ttccgcgcac atttccccga aaagtgc
//
